# Supplementary material for: Dissemination of High-Risk Clones Enterobacterales among Bulgarian Fecal Carriage Isolates
Source: Microorganisms. 2022 Oct 29;10(11):2144. doi: 10.3390/microorganisms10112144 (PMC9696877; doi:10.3390/microorganisms10112144)
Supplement: Supplementary file 1 [file microorganisms-10-02144-s001.zip]

Archive with 1 entries (1 files):
- microorganisms-1961655-supplementary.pdf
